# Supplementary material for: Neutrophil-to-lymphocyte ratio evolution is an independent predictor of early progression of second-line nivolumab-treated patients with advanced non-small-cell lung cancers
Source: PLoS One. 2019 Jul 17;14(7):e0219060. doi: 10.1371/journal.pone.0219060 (PMC6636729; doi:10.1371/journal.pone.0219060)
Supplement: S1 File — (XLSX) [file pone.0219060.s001.xlsx]

## Sheet: Bras Répondeur
Supporting information 1. Responders data set
Centre	De-identifying number	City	1 DM	Birthdate	Date of diagnosis	Age	Sex	Tabacco status	Pax/year	Auto-immune illness	2.DC	Weight (kg)	Sixe (cm)	BMI	Performans Status (0,1,2,3,4,5)	Corticotherapy	Yes? Dose	3.DB	Albumin (g/dL)	Pre-albumin (g/dL)	CRP (mg/L)	GPS Score	mGPS Score	LDH (UI/L)	Over the upper limit (1 yes, 2-no)	Leucocytes (Giga/liter)	Lymphocytes (Giga/liter)	Neutrophile leucocytes (Giga/liter)	Neutrophile (1<6G/L,2>6G/L)	Eosinophiles Leucocytes (Giga/liter)	Platelets (Giga/liter)	Creatinine (umol/Liter)	Leucocytes/lymphocytes	NLR	NLR<3,6	NLR<5	dNLR	dNLR>3	Score LIPI (0,1,2)	PLR	PLR>169	PLR>262	Systemic inflammation index	SII<730	4.1.	TEP TDM (1-yes,2-no)	T	N	M
1	1	B		1949-05-01	2014-11-10		1	3	25	2		56	1.68	19.8413	5	1	2		34.8		14	2	2	407	1	16.6	0.99	14.18	2	0.4	359	81	16.7677	14.3232	3	2	5.8595	2	2	362.626	3	2	5142.04	2		1	1	3	1
1	2	BdX		1951-07-01	2015-10-20		1	3	45	2		62	1.72	20.9573	1	2			39		15	1	1			9.5	0.8	8.13	2	0.02	204	60	11.875	10.1625	3	2	5.93431	2		255	2	1	2073.15	2		2	4	0	1
1	3	BdX		1944-06-01	2015-03-24		1	3	40	2		86	1.7	29.7578	0	2			33							12.2	1.27	10.2	2	0.05	339	78	9.6063	8.0315	3	2	5.1	2		266.929	2	2	2722.68	2		1	3	1	1
1	4	Bdx		1960-07-01	2016-07-04		2	3	40	2		87	1.65	31.9559	0	2			37.3		14	1	1			14.5	0.65	13.3	2	0	372	72	22.3077	20.4615	3	5	11.0833	2		572.308	3	2	7611.69	2		2	4	X	1
1	5	Bdx		1962-08-01	2016-04-28		2	2	35	2		60	1.62	22.8624	0	2			34.6		70	2	2			11.8	1.69	9.4	2	0.05	340	50	6.98225	5.56213	2	2	3.91667	2		201.183	2	1	1891.12	2		1	3	1	1
1	6	Bdx		1958-01-01	2015-04-08		1	3	20	2		73	1.8	22.5309	0	1	1		40							7.2	1.28	4.57	1	0.6	301	74	5.625	3.57031	1	2	1.73764	1		235.156	2	1	1074.66	2		1	4	3	1
1	7	Bdx		1960-03-01	2016-11-10		1	3	20	2		74	1.79	23.0954	1	2										5.29	0.97	3.79	1	0.21	359		5.45361	3.90722	2	1	2.52667	1		370.103	3	2	1402.69	2		1	2	2	1
1	8	Bdx		1970-04-01	2015-03-27		1	2	10	2		55	1.7	19.0311	1	2			34.4		7	1	0	265	1	10.6	2.96	6.2	2	0.39	220	52	3.58108	2.09459	1	1	1.40909	1	1	74.3243	1	1	460.811	1		1	4	3	1
1	9	Bdx		1935-10-01	2013-07-03		1	3	40	2		62	1.63	23.3355	1	2					94					10.37	0.95	7.63	2	0.64	347	92	10.9158	8.03158	3	2	2.78467	1		365.263	3	2	2786.96	2		1	2	3	1
1	10	Bdx		1954-10-01	2014-07-04		1	3		2		86	1.69	30.111	0	2										4.6	1.16	3.68	1	0.16	310	96	3.96552	3.17241	1	1	4	2		267.241	2	2	983.448	2		2	4	3	1
1	11	Bdx		1963-12-01	2015-04-15		1	2	100	2		91	1.63	34.2504	0	2			53.9		77	0	0			8.4	1.66	5.98	1	0.19	288	72	5.06024	3.60241	2	1	2.47107	1		173.494	2	1	1037.49	2		2	2	2	1
1	12	Bdx		1969-06-01	2017-01-17		1	3	30	2		65	1.72	21.9713	2				39.3		10	0	0			7.7	1.32	5.28	1		273	96	5.83333	4	2	1	2.18182	1		206.818	2	1	1092	2		1	3	0	1
1	13	Bdx		1969-06-01	2015-10-19		1	2	35	2		65	1.72	21.9713	0	2			42.3		1	0	0	284	1	8.5	1.76	5.7	1	0.2	342	70	4.82955	3.23864	1	1	2.03571	1		194.318	2	1	1107.61	2		1	3	3	1
1	14	Bdx		1972-05-01	2015-08-28		1	2	20	2		59	1.75	19.2653	0	2			43							7.9		4.8	1		348	73	#DIV/0!	#DIV/0!			1.54839	1		#DIV/0!			#DIV/0!			1	2	3	1
1	15	Bdx		1961-07-01	2014-06-24		2		2	2		44	1.52	19.0443	1	2					50					9.41	2.51	5.74	1	0.17	233	61	3.749	2.28685	1	1	1.56403	1		92.8287	1	1	532.837	1		2	4	3	1
1	16	Bdx		1942-07-01	2016-12-22		1	3	50	2		75	1.82	22.6422	1	2			29.4	0.04	98	2	2	234	2	9	1.54	6.18	2	0.06	273	98	5.84416	4.01299	2	1	2.19149	1		177.273	2	1	1095.55	2		1	3	2	1
1	17	Bdx		1966-07-01	2016-10-19		2	2	40	2		64	1.6	25	1	2			40.9							10.1	2.43	6.07	2	0.39	401	58	4.15638	2.49794	1	1	1.5062	1		165.021	1	1	1001.67	2		1	2	3	1
1	18	Bdx		1936-12-01	2013-06-04		1	3	75	2		59	1.72	19.9432	1	2			39		13	1	1					3.9	1		221	60	#DIV/0!	#DIV/0!			-1			#DIV/0!			#DIV/0!			1	3	2	1
1	19	Bdx		1962-10-01	2016-08-08		1	3	45	2		95	1.71	32.4886	0	2			39.6							11.9	1.75	3.18	1	0.14	233	72	6.8	1.81714	1	1	0.364679	1		133.143	1	1	423.394	1		1	2	3	1
2	20	Lim		1951-02-01	2015-02-18		1	3	40	2		70	1.7	24.2215	0	2			48.9							6.8	1.49	4.6	1	0.2	263	92	4.56376	3.08725	1	1	2.09091	1		176.51	2	1	811.946	2		1	2	2	1
2	21	Lim		1957-01-01	2016-05-04		1	2	40	2	68	68	1.75	22.2041	1	2										11.06	1.65	8.72	2	0.02	220	74	6.70303	5.28485	2	2	3.7265	2		133.333	1	1	1162.67	2		2	3	2	1
2	22	Lim		1962-08-01	2014-12-12		2	1		2		50	1.58	20.0288	0	2					1			134	1	10.5	1.68	8.51	2	0	864	52	6.25	5.06548	2	2	4.27638	2	0	514.286	3	2	4376.57	2		2	4	1	1
2	23	Lim		1950-10-01	2015-01-21		1	3	40	2		80	1.68	28.3447	0	2					2					10.18	3.36	5.29	1	0.31	314	70	3.02976	1.5744	1	1	1.0818	1		93.4524	1	1	494.363	1		1	2	2	1
2	24	Lim		1954-04-01	2016-11-10		1	2	30	2		58	1.72	19.6052	2	2			37							12.5	2.02	9.35	2	0.22	284	63	6.18812	4.62871	2	1	2.96825	1		140.594	1	1	1314.55	2		1	3	0	1
2	25	Lim		1967-09-01	2016-08-08		1	3	40	2		78	1.78	24.6181	0	2										16.92	4.02	11.77	2	0.22	350	92	4.20896	2.92786	1	1	2.28544	1		87.0647	1	1	1024.75	2		1	1	3	1
2	26	Lim		1954-10-01	2014-12-11		2	2	30	2		58	1.6	22.6562	0	2			42.7		13	0	0			11.66	2.85	7.7	2	0.31	282	41	4.09123	2.70175	1	1	1.94444	1		98.9474	1	1	761.895	2		1	1	2	1
2	27	Lim		1958-08-01	2015-05-07		2	2	40	2		47	1.58	18.8271	1	2			40.5		3	0	0			10.36	1.09	8.69	2	0.08	302	57	9.50459	7.97248	3	2	5.20359	2		277.064	2	2	2407.69	2		2	4	0	1
2	28	Lim		1954-04-01	2013-10-17		2	1		2		43	1.7	14.8789	1	2										10.31	0.64	9	2	0.07	422	69	16.1094	14.0625	3	2	6.87023	2		659.375	3	2	5934.38	2		1	2	0	1
2	29	Lim		1985-01-01	2015-04-23		2	2	20	2	50	50	1.64	18.5901	1	2			23.4	0.15	213	2	2			21.15	2.64	17.15	2	0.17	977	47	8.01136	6.49621	2	2	4.2875	2		370.076	3	2	6346.8	2		2	4	2	1
2	30	Lim		1957-12-01	2015-07-09		1	3	25	2		50	1.81	15.262	2	2			39.4		56	1	1			9.93	2.13	6.15	2	0.23	248	122	4.66197	2.88732	1	1	1.62698	1		116.432	1	1	716.056	1		1	3	3	1
2	31	Lim		1965-01-01	2015-01-22		2	2	40	2		53	1.65	19.4674	2	2			36.3		1	0	0			16.45	1.2	14.59	2	0.25	241	62	13.7083	12.1583	3	2	7.84409	2		200.833	2	1	2930.16	1		2	4	2	1
																																		#DIV/0!
[truncated: 337 more columns]
