# Supplementary material for: Neutrophil-to-lymphocyte ratio evolution is an independent predictor of early progression of second-line nivolumab-treated patients with advanced non-small-cell lung cancers
Source: PLoS One. 2019 Jul 17;14(7):e0219060. doi: 10.1371/journal.pone.0219060 (PMC6636729; doi:10.1371/journal.pone.0219060)
Supplement: S2 File — (XLSX) [file pone.0219060.s002.xlsx]

## Sheet: Bras hyperprogresseur
					Supporting information 2. Hyperprogressors data set
Centre	De-identifying number	City	1 DM	Birthdate	Date of diagnosis	Age	Sex	Tabacco status	Pax/year	Auto-immune illness	2.DC	Weight (kg)	Sixe (cm)	BMI	Performans Status (0,1,2,3,4,5)	Corticotherapy	Yes? Dose	3.DB	Albumin (g/dL)	Pre-albumin (g/dL)	CRP (mg/L)	GPS Score	mGPS Score	LDH (UI/L)	Over the upper limit (1 yes, 2-no)	Leucocytes (Giga/liter)	Lymphocytes (Giga/liter)	Neutrophile leucocytes (Giga/liter)	Neutrophile (1<6G/L,2>6G/L)	Eosinophiles Leucocytes (Giga/liter)	Platelets (Giga/liter)	Creatinine (umol/Liter)	Leucocytes/lymphocytes	NLR	NLR<3,6	NLR<5	dNLR	dNLR>3	Score LIPI (0,1,2)	PLR	PLR>169	PLR>262	Systemic inflammation index	SII<730	4.1.	TEP TDM (1-yes,2-no)	T	N	M
1	32	B		1970-12-01	2016-06-22		1	2	30	2		96	1.75	31.3469	1	2					283					21.4	1.07	17.76	2	0.43	310	74	20	16.5981	3	2	4.87912	2		289.72	2	2	5145.42	2		1	3	2	1
1	33	B		1947-06-01	2014-02-19		1	3		2		65	1.72	21.9713	0	2					37					8.66	1.77	5.43	1	0.43	342	85	4.89266	3.0678	1	1	1.68111	1		193.22	2	1	1049.19	2		1	4	3	1
1	34	B		1946-08-01	2015-05-07		1	3		2		84	1.6	32.8125	1	2					5					9.03	1.82	6.11	2	0.38	303	64	4.96154	3.35714	1	1	2.09247	1		166.484	1	1	1017.21	2		1	1	0	1
1	35	B		1959-08-01	1900-02-26		1			2		71	1.63	26.7229	1	2			30.9		61	2	2			6.36	1.12	4.5	2	0.12	370	85	5.67857	4.01786	2	1	2.41935	1		330.357	3	2	1486.61	2		2	3	1	1
1	36	B		1971-09-01	2015-12-08		1	2	30	2		83	1.83	24	2	2										7.43	1.96	4.85	1	0.11	229	63	3.79082	2.47449	1	1	1.87984	1		116.837	1	1	566.658	1		1	1	3	1
2	37	L		1948-10-01	2015-05-11		1	3	40	2		83	1.8	25.6	0				25.3		46	2	2			6.94	0.49	5.83	1	0	146	71	14.1633	11.898	3	2	5.25225	2		297.959	2	2	1737.1	2		1	3	3	1
2	38	L		1943-04-01	2015-10-01		1	3	25	2		65	1.73	21.7181	0	3			32.4		22	2	2	141	2	7.72	0.71	1.76	1	0.17	176	77	10.8732	2.47887	1	1	0.295302	1		247.887	2	1	436.282	1		1	1	2	1
2	39	L		1964-05-01	2015-10-01		2	2	35	2		66	1.62	25.1486	1	2			43.7							7.96	3.06	4.32	1	0.11	362	66	2.60131	1.41176	1	1	1.18681	1		118.301	1	1	511.059	1		2	2	2	1
2	40	L		1972-02-01	2015-04-20		2	3		2		72	1.72	24.3375	1	2			30.3		24	2	2			15.2	1.66	12.16	2	0.03	299	51	9.15663	7.3253	3	2	4	2		180.12	2	1	2190.27	2		1	4	3	1
2	41	L		1946-03-01	2016-03-15		1	2	70	2		110	1.8	33.9506	1	2										7.73	2.54	4.52	1	0.11	222	63	3.04331	1.77953	1	1	1.4081	1		87.4016	1	1	395.055	1		1	4	2	1
2	42	L		1944-06-01	2016-12-28		2	2	50	2		51	1.63	20	1	2								379	1	10.17	1.51	8.03	2	0.04	290	74	6.7351	5.31788	2	2	3.75234	2	2	192.053	2	1	1542.19	2		1	4	0	1
2	43	L		1944-02-01	2015-09-16		1	3	55	2		84	1.82	25.3593	0	2					10					6.14	1.09	4.07	1	0.3	220	88	5.63303	3.73394	2	1	1.96618	1		201.835	2	1	821.468	2		2	1	3	1
2	44	L		1953-06-01	2013-06-18		1	2	40			98	1.8	30.2469	0	2										8.85	2.41	5.27	1	0.26	300	84	3.6722	2.18672	1	1	1.47207	1		124.481	1	1	656.017	1		1	2	0	1
2	45	L		1964-06-01	2015-01-29		1	3	40	2		55	1.67	19.721	1	2			40							14.75		9.37	2			47	#DIV/0!	#DIV/0!			1.74164	1		#DIV/0!			#DIV/0!			1	4	3	1
1	46	B		2029-01-01	2016-05-05		1	3	50	2		63	1.64	23.4236	2	2					48					10.3	2.14	6.91	2	0.28	242	57	4.81308	3.22897	1	1	2.03835	1		113.084	1	1	781.411	2		2	4	0	1
1	47	B		1943-05-01	2015-10-22		1	3	10	2		68	1.73	22.7204	1	2			32							14.6	2.04	11	2	0.29	494	106	7.15686	5.39216	3	2	3.05556	2		242.157	2	1	2663.73	2		1	2	2	1
1	48	B		1961-09-01	2017-09-28		1	4		2		53	1.73	17.7086	2	2			24.1		174	2	2			14.86	2.3	11.7	2	0.03	501	39	6.46087	5.08696	2	2	3.70253	2		217.826	2	1	2548.57	2		1	4	0	1
1	49	B		1952-05-01	2016-11-30		2	4		2		67	1.62	25.5296	1	2			27.1			2	2			15.5	1.83	12.4	2	0.11	357	73	8.46995	6.77596	3	2	4	2		195.082	2	1	2419.02	2		1	4	2	1
2	50	L		1947-06-01	2017-03-02		1	3	45	2		73	1.72	24.6755	0	2			37		12	1	1			6.98	1.6	4.66	1	0.14	292	89	4.3625	2.9125	1	1	2.00862	1		182.5	2	1	850.45	2		1	4	3	1
2	51	L		1952-12-01	2017-03-15		1	3	35	2		79	1.72	26.7036	1	2																	#DIV/0!	#DIV/0!			#DIV/0!			#DIV/0!			#DIV/0!			1	1	0	1
2	52	L		1942-03-01	2016-12-19		1	1		2		90	1.8	27.7778	0	2			46		27	0	0			7.33	1.79	4.56	1	0.27	296	55	4.09497	2.54749	1	1	1.64621	1		165.363	1	1	754.056	2		1	4	2	1
2	53	L		1966-10-01	2017-06-21		1	2		2		65	1.9	18.0055	0	2			47.3		1	0	0	409	1	8.55	4.15	3.38	1	0.09	245	59	2.06024	0.814458	1	1	0.653772	1	1	59.0361	1	1	199.542	1		1	2	3	1
2	54	L		1952-05-01	2018-01-03		1	3	20	2		93	1.8	28.7037	0	2			37		117	1	1	257	1	7.8	1.71	5.33	1	0.04	290		4.5614	3.11696	1	1	2.15789	1		169.591	2	1	903.918	2		2	2	2	1
2	55	L		1976-05-01	2014-02-24		2	1		2		64	1.7	22.1453	0	2			36.7		9	0	0	100	2	7.27	1.77	4.47	1	0.6	294	62	4.10734	2.52542	1	1	1.59643	1		166.102	1	1	742.475	2		1	2	3	1
2	56	L		1956-12-01	2015-03-30		1	2	45	2		69	1.72	23.3234	0	2			27.9	0.09	110	2	2			11.6	1.74	9.05	2	0.35	410	60	6.66667	5.20115	2	2	3.54902	2		235.632	2	1	2132.47	2		2	2	0	1
2	57	L		1934-09-01	2014-10-09		1	1		2		55	1.47	25.4524	0	2			28.8	0.2	95	2	2	535	1	11.4	1.46	9.19	2	0.02	332	80	7.80822	6.29452	2	2	4.15837	2		227.397	2	1	2089.78	2		1	4	3	1
2	58	L		1941-01-01	2015-03-05		1	2		2		88	1.75	28.7347	0	2					6					7.42	1.97	4.61	1	0.23	236	44	3.7665	2.3401	1	1	1.64057	1		119.797	1	1	552.264	1		2	4	2	1
2	59	L		1952-08-01	2017-09-28		1	2	45	2		97	1.83	28.9647	0	2										16.76		13.14	2		485	70	#DIV/0!	#DIV/0!			3.62983	2		#DIV/0!			#DIV/0!			1	2	2	1
2	57	L		1934-09-01	2014-10-09		1	1		2		55	1.47	25.4524	0	2			28.8	0.2	95		535	1	11.4	1.46	9.19	2	0.02	332	80	7.80822	6.29452	2	2	4.15837	2		227.397	2	1	2089.78	2		1	4	3	1	4
2	58	L		1941-01-01	2015-03-05		1	2		2		88	1.75	28.7347	0	2					6				7.42	1.97	4.61	1	0.23	236	44	3.7665	2.3401	1	1	1.64057	1		119.797	1	1	552.264	1		2	4	2	1	4
2	59	L		1952-08-01	2017-09-28		1	2	45	2		97	1.83	28.9647	0	2									16.76		13.14	2		485	70	#DIV/0!	#DIV/0!			3.62983	2		#DIV/0!			#DIV/0!			1	2	2	1	4
																																	#DIV/0!
																																	#DIV/0!
[truncated: 337 more columns]
